# Supplementary material for: Novel fermented chickpea milk with enhanced level of γ-aminobutyric acid and neuroprotective effect on PC12 cells
Source: PeerJ. 2016 Aug 4;4:e2292. doi: 10.7717/peerj.2292 (PMC4991855; doi:10.7717/peerj.2292)
Supplement: Data S1 [file peerj-04-2292-s001.xlsx]

## Sheet: Sheet1
Fig.5
Effect of MSG on GABA production
log(cfu/ml)
			-6
	MSG(%)	1	2	3	ave	ste
	0	138	142	143	141
		138000000	142000000	143000000	141000000
		8.13988	8.15229	8.15534	8.14917	0.00818734
			-6
		1	2	3
	0.2	125	142	161	142.667
		125000000	142000000	161000000	1.42667e+08
		8.09691	8.15229	8.20683	8.15432	0.0549585
			-7
		1	2	3	ave	ste
	0.6	47	49	50	48.6667
		450000000	490000000	520000000	520000000
		8.65321	8.6902	8.716	8.68647	0.0315608
			-7
		1	2	3	ave	ste
	1	55	50	47	50.6667
		550000000	500000000	470000000	5.06667e+08
		8.74036	8.69897	8.6721	8.70472	0.0343888
GABA			GABA
	MSG(%)	1	2	3	ave	ste
	0	104.15	101.56	119.06	108.257	9.44516
	0.2	278.35	283.51	285.23	282.363	3.58047
	0.6	288.85	292.12	296.36	292.443	3.76543
	1	332.07	339.06	336.25	335.793	3.5173
pH			pH
	MSG(%)	1	2	3	ave	ste
	0	4.08	4.07	4.08	4.07667	0.0057735
	0.2	4.29	4.31	4.3	4.3	0.01
	0.6	4.52	4.53	4.54	4.53	0.01
	1	4.75	4.75	4.74	4.74667	0.0057735
Effect of inoculum concentration on GABA production
log(cfu/ml)
	%
			-6
		1	2	3	ave	ste
	1	110	75	100	95
		110000000	75000000	100000000	95000000
		8.04139	7.87506	8	7.97772	0.0865921
	3	104	75	106	95
		104000000	75000000	106000000	95000000
		8.01703	7.87506	8.02531	7.97772	0.084457
	5	87	102	100	96.3333
		87000000	102000000	100000000	9.63333e+07
		7.93952	8.0086	8	7.98271	0.0376476
	7	95	101	90	95.3333
		95000000	101000000	90000000	9.53333e+07
		7.97772	8.00432	7.95424	7.97876	0.0250556
	9	91	105	99	98.3333
		91000000	105000000	99000000	9.83333e+07
		7.95904	8.02119	7.99564	7.9927	0.0312369
GABA			GABA
	%	1	2	3	ave	ste
	1	229.45	217.42	231.82	226.23	7.72116
	3	332.21	330.07	327.08	329.787	2.57671
	5	365.12	362.99	360.25	362.787	2.44136
	7	315.91	309.35	310.345	311.868	3.53531
	9	321.16	327.38	318.385	322.308	4.60622
pH			pH
	%	1	2	3	ave	ste
	1	4.5	4.46	4.48	4.48	0.02
	3	4.45	4.46	4.47	4.46	0.01
	5	4.45	4.45	4.44	4.44667	0.0057735
	7	4.38	4.39	4.39	4.38667	0.0057735
	9	4.31	4.32	4.32	4.31667	0.0057735
Effect of temperature on GABA production			-6
logcfu/ml	temperature(℃)	1	2	3	ave	ste
	25	107	114	110	110.333
		107000000	114000000	110000000	1.10333e+08
		8.02938	8.0569	8.04139	8.03539	0.0137976
	30	122	108	115	115
		122000000	108000000	115000000	115000000
		8.08636	8.03342	8.0607	8.06016	0.0264721
	37	122	103	113	112.667
		122000000	103000000	113000000	1.12667e+08
		8.08636	8.01284	8.05308	8.05076	0.0368162
	40	22	21	19	20.6667
		22000000	21000000	19000000
		7.34242	7.32222	7.27875	7.31447	0.0325351
			GABA
GABA	temperature(℃)	1	2	3	ave	ste
	25	170.24	186.04	178.15	178.143	7.9
	30	209.96	225.55	213.28	216.263	8.21202
	37	363.24	378.84	369.54	370.54	7.84793
	40	310.481	317.42	315.49	314.464	3.58154
pH			pH
	temperature(℃)	1	2	3	ave	ste
	25	4.33	4.32	4.31	4.32	0.01
	30	4.3	4.29	4.3	4.29667	0.0057735
	37	4.45	4.45	4.44	4.44667	0.0057735
	40	4.36	4.35	4.35	4.35333	0.0057735
Effect of plp on GABA production
log(cfu/ml)
			-6
	plp(μM)	1	2	3	ave	ste
	0	113	131	160	134.667
		113000000	131000000	160000000	1.34667e+08
		8.05308	8.11727	8.20412	8.12482	0.0758034
	20	160	138	125	141
		160000000	138000000	125000000	141000000
		8.20412	8.13988	8.09691	8.14922	0.0539556
	50	121	133	145	133
		121000000	133000000	145000000	133000000
		8.08279	8.12385	8.16137	8.12385	0.0393047
	80	135	130	147	137.333
		135000000	130000000	147000000	1.37333e+08
		8.13033	8.11394	8.16732	8.1372	0.0273411
	100	150	140	128	139.333
		150000000	140000000	128000000	1.39333e+08
		8.17609	8.14613	8.10721	8.14406	0.0345375
GABA	plp(μM)		GABA
		1	2	3	ave	ste
	0	345.81	340.65	330.52	338.993	7.77846
	20	362.05	357.81	358.45	359.437	2.28572
	50	420.71	424.89	419.55	421.717	2.80872
	80	415.84	409.35	410.32	411.837	3.50075
	100	417.45	409.43	409.94	412.273	4.49037
pH			pH
	plp(μM)	1	2	3	ave	ste
	0	4.29	4.3	4.28	4.29	0.01
	20	4.3	4.3	4.29	4.29667	0.0057735
	50	4.29	4.3	4.28	4.29	0.01
	80	4.3	4.31	4.3	4.30333	0.0057735
	100	4.31	4.3	4.3	4.30333	0.0057735
Fig.7
Changes in LAB counts, pH value, GABA and MSG concentrations during fermentation
pH			pH
	t(h)	1	2	3	ave	ste
	0	5.31	5.31	5.3	5.30667	0.0057735
	4	4.32	4.33	4.33	4.32667	0.0057735
	8	4.18	4.17	4.17	4.17333	0.0057735
	12	4.2	4.21	4.21	4.20667	0.0057735
	24	4.35	4.34	4.34	4.34333	0.0057735
	36	4.32	4.33	4.33	4.32667	0.0057735
	48	4.46	4.45	4.45	4.45333	0.0057735
	60	4.431	4.431	4.44	4.434	0.00519615
GABA
			GABA
	t(h)	1	2	3	ave	ste
	0	134.83	145.61	142.32	140.92	5.52468
	4	143.56	141.2	147.42	144.06	3.14
	8	142.6	149.76	146.21	146.19	3.58004
	12	180.25	187.79	184.75	184.263	3.79349
	24	242.89	255.32	249.14	249.117	6.21503
	36	382.67	391.04	385.29	386.333	4.28143
	48	541.32	531.1	539.01	537.143	5.35961
	60	528.54	547.25	530.2	535.33	10.3563
MSG			MSG
		1	2	3	ave	ste
	0	1.99	1.78	1.92	1.89667	0.106927
	4	1.85	1.86	1.83	1.84667	0.0152753
	8	1.77	1.76	1.77	1.76667	0.0057735
	12	1.11	0.9	1	1.00333	0.10504
	24	0.87	0.67	0.77	0.77	0.1
	36	0.56	0.5	0.52	0.526667	0.0305505
	48	0.31	0.52	0.38	0.403333	0.106927
	60	0.34	0.33	0.33	0.333333	0.0057735
logcfu/ml
	t		-5
	0	1	2	3	ave	ste
		44	48	47	46.3333
		4400000	4800000	4700000	4.63333e+06
		6.64345	6.68124	6.6721	6.66589	0.0197152
	4		-6
		1	2	3
		65	73	68	68.6667
		65000000	73000000	68000000	6.86667e+07
		7.81291	7.86332	7.83251	7.83675	0.0254119
			-6
		1	2	3
	8	142	126	123	130.333
		142000000	126000000	123000000	1.30333e+08
		8.15229	8.10037	8.08991	8.11419	0.0334082
			-6
		1	2	3
	12	177	153	160	163.333
		177000000	153000000	160000000	1.63333e+08
		8.24797	8.18469	8.20412	8.21307	0.032417
	24		-6
		1	2	3
		175	158	140	157.667
		175000000	158000000	140000000	1.57667e+08
		8.24304	8.19866	8.14613	8.19774	0.0485121
	36		-6
		1	2	3
		159	160	145	154.667
		159000000	160000000	145000000	1.54667e+08
		8.2014	8.20412	8.16137	8.1894	0.0239356
	48		-6
		1	2	3
		162	158	140	153.333
		162000000	158000000	140000000	1.53333e+08
		8.20952	8.19866	8.14613	8.18564	0.0338996
			-6
	60	1	2	3
		159	156	138	151
		159000000	156000000	138000000	151000000
		8.2014	8.19312	8.13988	8.17898	0.0333866
Fig.8
MTT
			OD				viability(%)			ave	ste
	SUN	0.469	0.488	0.502		46.1614	48.0315	49.4094		47.8675	1.63022
	ck	1	1.022	1.045		98.4252	100.591	102.854		100.623	2.21475
	w-1	0.523	0.483	0.474		51.4764	47.5394	46.6535		48.5564	2.56724
	w-2	0.496	0.523	0.542		48.8189	51.4764	53.3465		51.2139	2.27516
	w-3	0.506	0.526	0.562		49.8031	51.7717	55.315		52.2966	2.79315
	w-4	0.52	0.532	0.568		51.1811	52.3622	55.9055		53.1496	2.45866
	f-1	0.646	0.605	0.599		63.5827	59.5472	58.9567		60.6955	2.51771
	f-3	0.689	0.634	0.622		67.815	62.4016	61.2205		63.8123	3.51632
	f-3	0.707	0.699	0.664		69.5866	68.7992	65.3543		67.9134	2.2509
	f-4	0.738	0.711	0.679		72.6378	69.9803	66.8307		69.8163	2.90702
	GABA	0.751	0.697	0.723		73.9173	68.6024	71.1614		71.227	2.65809
Fig.10
LDH
				OD					OD(sample-blank)				LDH(U/ml)		ave	ste
sun	0.225	0.155	0.215	0.148	0.218	0.145		0.07	0.067	0.073		311.111	297.778	324.444	311.111	13.3333
ck	0.2	0.161	0.19	0.144	0.199	0.158		0.039	0.046	0.041		173.333	204.444	182.222	186.667	16.0247
w-1	0.225	0.157	0.219	0.15	0.222	0.15		0.068	0.069	0.072		302.222	306.667	320	309.63	9.25185
-2	0.222	0.155	0.218	0.149	0.22	0.154		0.067	0.069	0.066		297.778	306.667	293.333	299.259	6.789
-3	0.218	0.152	0.216	0.152	0.218	0.152		0.066	0.064	0.066		293.333	284.444	293.333	290.37	5.132
-4	0.216	0.15	0.213	0.149	0.215	0.152		0.066	0.064	0.063		293.333	284.444	280	285.926	6.789
f-1	0.212	0.151	0.206	0.148	0.205	0.146		0.061	0.058	0.059		271.111	257.778	262.222	263.704	6.789
-2	0.206	0.149	0.205	0.147	0.205	0.148		0.057	0.058	0.057		253.333	257.778	253.333	254.815	2.566
-3	0.204	0.148	0.203	0.146	0.204	0.148		0.056	0.057	0.056		248.889	253.333	248.889	250.37	2.566
-4	0.2	0.148	0.202	0.148	0.201	0.146		0.052	0.054	0.055		231.111	240	244.444	238.519	6.789
GABA	0.197	0.147	0.198	0.144	0.199	0.146		0.05	0.054	0.053		222.222	240	235.556	232.593	9.25185
					AVE
	stadard(blank)	0.058	0.057	0.057	0.0573333
	stadard	0.102	0.103	0.102	0.102333
Table 1
MRS with 1% MSG
			GABA(mg/L)
		1	2	3	ave	ste
	M-9	524.51	532.08	531.11	529.233	4.11918
	M-6	539.43	546.42	550.13	545.327	5.43314
	M-7	537.26	541.58	545.73	541.523	4.23528
	M-5	328.55	336.39	336.09	333.677	4.44236
	22	226.73	236.27	235.41	232.803	5.27721
	W-21	246.56	235.68	239.15	240.463	5.55763
	P-1	265.18	274.38	271.17	270.243	4.66948
	5	121.89	130.01	127.48	126.46	4.15498
	M-8	125.76	131.75	130.26	129.257	3.1185
	E-5	119.51	126.03	124.18	123.24	3.3601
Chickpea milk containing 0.2 % MSG
	M-9	248.59	256.82	252.27	252.56	4.12266
	M-6	278.76	286.59	281.02	282.123	4.02992
	M-7	262.37	268.38	265.21	265.32	3.00651
	M-5	208.65	205.52	202.6	205.59	3.02561
	22	186.29	183.46	189.28	186.343	2.91037
	W-21	151.49	155.91	153.731	153.71	2.21007
	P-1	228.07	236.72	232.02	232.27	4.33042
	5	113.27	118.1	115.37	115.58	2.42184
	M-8	100.93	104.38	107.77	104.36	3.42004
	E-5	124.78	119.75	122.22	122.25	2.51513
Table 2
BBD			GABA(mg/L)
		1	2	3	aver	ste
	1	322.54	327.03	330.04	326.537	3.77426
	2	489.94	499.95	496.7	495.53	5.10654
	3	337.43	354.15	348.29	346.623	8.48369
	4	312.39	328.24	318.2	319.61	8.01852
	5	454.87	449.09	452.29	452.083	2.89554
	6	475.95	482.96	480.65	479.853	3.57226
	7	400.23	395.23	389.7	395.053	5.26722
	8	334.1	324.01	330.5	329.537	5.11351
	9	405.23	419.23	414.45	412.97	7.11638
	10	122.46	120.84	119.26	120.853	1.60004
	11	115.01	115.08	116.54	115.543	0.863848
	12	430.5	427.9	423.57	427.323	3.5008
	13	102.93	104.88	105.26	104.357	1.25005
	14	153.86	135.44	144.65	144.65	9.21
	15	471.52	487.01	479.25	479.26	7.745
	16	470.08	475.04	465.06	470.06	4.99003
	17	480.34	487.83	485.05	484.407	3.78622
Supplemental Information S2
Sample1
	1	2	3	4	5	6	7	8	9	10	ave
Apperance	3.2	2.9	3.2	4.1	3.5	4.2	4.5	3.4	3.5	3.4	3.59
Texture	3.2	3	2.9	3.5	3.2	3.9	3.1	3.2	3.4	3.1	3.25
Aroma	3	2.9	3	3.9	3.8	4	4.1	3.8	3.2	3.8	3.55
Flavor	3.2	2.9	3.2	4.1	3.5	4.2	4.5	3.4	3.5	3.2	3.57
Taste	3.6	3.4	3.2	4	3.3	3.9	4.5	3.6	3.5	3.6	3.66
Overall acceptability	3.7	3.5	3.5	4	3.6	3.9	4.6	3.7	3.6	3.6	3.77
Sample2
	1	2	3	4	5	6	7	8	9	10	ave
Apperance	3.4	2.5	3.2	4.6	3.2	4.5	4.2	3.5	3.6	3.5	3.62
Texture	3.6	3	3.6	4	3.7	3.5	3.2	3.6	3.2	3.5	3.49
Aroma	3.4	2.9	3	3.9	3.7	3.2	4	3.6	3.5	3.6	3.48
Flavor	3.5	2.5	3.2	4.6	3.2	4.5	4.2	3.5	3.2	3.5	3.59
Taste	3.4	3.5	3.9	4.2	4	4.1	4.3	3.9	3.8	3.5	3.86
Overall acceptability	3.6	3.4	3.6	4.5	3.3	4	4.3	3.8	3.6	3.9	3.8
Sample3
	1	2	3	4	5	6	7	8	9	10	ave
Apperance	3.5	3.2	3.5	3.1	3	4	3.5	3.2	3.6	3.5	3.41
Texture	3.5	3.4	3.5	3	3.4	4.1	3.8	3.6	3.6	3.3	3.52
Aroma	3	3.2	3.3	3.5	3	4	3.2	3.3	3.5	3.5	3.35
Flavor	3.5	3.2	3.5	3.1	3	4	3.5	3.2	3.6	3.5	3.41
Taste	3.5	3.6	3.8	3.9	3.8	4.2	3.8	3.5	3.6	3.8	3.75
Overall acceptability	3.5	3.5	3.8	4	3.8	4	3.8	3.5	3.6	3.6	3.71
		sample 1	sample 2	sample 3	ave	ste
	Apperance	3.59	3.62	3.41	3.54	0.113578
	Texture	3.25	3.49	3.52	3.42	0.147986
	Aroma	3.55	3.48	3.35	3.46	0.101489
	Flavor	3.57	3.59	3.41	3.52333	0.0986577
	Taste	3.66	3.86	3.75	3.75667	0.100167
	Overall acceptability	3.77	3.8	3.71	3.76	0.0458258
